# Supplementary material for: Perfectionism Contributes to Sleep-Wake State Discrepancy: The Mediating Role of Pre-Sleep Arousal
Source: Brain Sci. 2026 May 31;16(6):600. doi: 10.3390/brainsci16060600 (PMC13296699; doi:10.3390/brainsci16060600)
Supplement: Supplementary file 1 [file brainsci-16-00600-s001.zip]

Archive with 1 entries (1 files):
- brainsci-4309124-supplementary.pdf
